# Supplementary material for: Effect of Ammonium Salt on Conjugated Polyelectrolyte as an Interlayer for Organic–Inorganic Hybrid Perovskite Memristors
Source: Nanomaterials (Basel). 2025 Jan 30;15(3):227. doi: 10.3390/nano15030227 (PMC11819950; doi:10.3390/nano15030227)
Supplement: Supplementary file 1 [file nanomaterials-15-00227-s001.zip]

Archive with 1 entries (1 files):
- nanomaterials-3429769-supplementary.pdf
